# Supplementary material for: Systemic Treatment with Fas-Blocking Peptide Attenuates Apoptosis in Brain Ischemia
Source: Int J Mol Sci. 2024 Jan 4;25(1):661. doi: 10.3390/ijms25010661 (PMC10780202; doi:10.3390/ijms25010661)
Supplement: Supplementary file 1 [file ijms-25-00661-s001.zip]

Archive with 1 entries (1 files):
- ijms-2800729-supplementary.pdf
